# Supplementary material for: Analytical Performance of a Novel Latex Turbidimetric Immunoassay, “Nanopia TARC”, for TARC/CCL17 Measurement: A Retrospective Observational Study
Source: Diagnostics (Basel). 2023 Sep 13;13(18):2935. doi: 10.3390/diagnostics13182935 (PMC10529481; doi:10.3390/diagnostics13182935)
Supplement: Supplementary file 1 [file diagnostics-13-02935-s001.zip]

Archive with 1 entries (1 files):
- diagnostics-2531129-supplementary.pdf
